# Supplementary material for: Production of Protein Hydrolysates from Cod Backbone Using Selected Enzymes: Evaluation of Antioxidative and Antimicrobial Activities of Hydrolysates
Source: Mar Drugs. 2025 Mar 13;23(3):125. doi: 10.3390/md23030125 (PMC11944100; doi:10.3390/md23030125)
Supplement: Supplementary file 1 [file marinedrugs-23-00125-s001.zip]

Archive with 1 entries (1 files):
- marinedrugs-3503836-supplementary.pdf
